# Supplementary material for: 3D Printing in custom tray design for complete dentures in patients with flabby tissues
Source: Front Dent Med. 2026 May 8;7:1603248. doi: 10.3389/fdmed.2026.1603248 (PMC13194386; doi:10.3389/fdmed.2026.1603248)
Supplement: Supplementary file 1 [file Datasheet1.zip]

Archive with 22 entries (22 files):
- Figure 1.tif
- __MACOSX/._Figure 1.tif
- Figure 2A.tif
- __MACOSX/._Figure 2A.tif
- Figure 2B.tif
- __MACOSX/._Figure 2B.tif
- Figure 3.tif
- __MACOSX/._Figure 3.tif
- Figure 4.tif
- __MACOSX/._Figure 4.tif
- Figure 5A.tif
- __MACOSX/._Figure 5A.tif
- Figure 5B.tif
- __MACOSX/._Figure 5B.tif
- Figure 6A.tif
- __MACOSX/._Figure 6A.tif
- Figure 6B.tif
- __MACOSX/._Figure 6B.tif
- Figure 6C.tif
- __MACOSX/._Figure 6C.tif
- Figure 7.tif
- __MACOSX/._Figure 7.tif
